# Supplementary material for: Phenotype-Driven Virtual Panel Is an Effective Method to Analyze WES Data of Neurological Disease
Source: Front Pharmacol. 2019 Jan 9;9:1529. doi: 10.3389/fphar.2018.01529 (PMC6333749; doi:10.3389/fphar.2018.01529)
Supplement: Supplementary file 1 [file Table_1.XLSX]

## Sheet: Sheet1
Genotype collection
CR	Gene	Mutation
0	PMM2	p.F144L		* CR0 is the first diagnostic odyssey that used to explain the method of Phenotype-driven virtual panel
0	PMM2	p.G214R
1	COMP	p.D473G
2	DYNC1H1	p.A3452T
2	CRYBB2	p.P157R
3	ADNP	p.I22fs
4	SYNE2	p.I6073T
5	COL6A3	p. P2882L
5	COL6A3	p.A1638T
6	CHD2	p.K603N
6	CHD2	splicing
7	HCFC1	p.R1199P
8	SUCLG1	p.V282I
8	SUCLG1	p.I198V
9	SMARCAL1	p.S309N
9	SMARCAL1	p.T742M
10	MTHFR	p.A222V
10	MTHFR	p.R46W
11	CDKL5	p.A40V
12	PDGFRB	p.E312D
13	TUBA1A	p.R339L
14	SMC1A	p.F111V
15	HUWE1	p.E3016A
15	MAPT	p.R222G
16	MECP2	p.P388S
16	KCNC1	p.V356M
17	DYNC1H1	p.N1222S
17	XDH	p.D557N
17	XDH	p.A491T
18	IGHMBP2	p.R570X
18	IGHMBP2	p.K866Sfs
19	CHD2	p.D1682G
19	CSF1R	p.Q970fs
19	EZH2	p.V19I
23	ALDH7A1	p.I152V
26	SLC22A5	p.S467C
CR	SNP_ID	Entrez_ID	Gene_Symbol	Chromosome	POS	REF	ALT
0	rs150719105	5373	PMM2	16	8905018	T	C
0		5373	PMM2	16	8941581	G	C
1	rs28936669	1311	COMP	19	18896846	T	G
2		1778	DYNC1H1	14	102499762	G	A
2		1415	CRYBB2	22	25627591	C	G
3		23394	ADNP	20	49520469	A	AA
4		23224	SYNE2	14	64675492	T	C
5		1293	COL6A3	2	238245098	G	A
5	rs114322958	1293	COL6A3	2	238275918	C	T
6		1106	CHD2	15	93498742	G	T
6		1106	CHD2	15	93498743	G	T
7		3054	HCFC1	X	153220254	C	G
8		8802	SUCLG1	2	84652709	C	T
8		8802	SUCLG1	2	84660557	T	C
9		50485	SMARCAL1	2	217285085	G	A
9		50485	SMARCAL1	2	217332750	C	T
10	rs1801133	4524	MTHFR	1	11856378	G	A
10	rs138189536	4524	MTHFR	1	11863038	G	A
11	rs122460159	6792	CDKL5	X	18582616	C	T
12		5159	PDGFRB	5	149512504	C	G
13		7846	TUBA1A	12	49579133	C	A
14		8243	SMC1A	X	53441721	A	C
15		10075	HUWE1	X	53578276	T	G
15		4137	MAPT	17	44060834	C	G
16	rs61752387	1402	MECP2	X	153296153	C	T
16		3746	KCNC1	11	17793707	G	A
17		1778	DYNC1H1	14	102463472	A	G
17		7498	XDH	2	31596756	C	T
17		7498	XDH	2	31598377	C	T
18	rs1000091588	3508	IGHMBP2	11	68702842	C	T
18	rs886043774	3508	IGHMBP2	11	68704545	AG	-
19		1106	CHD2	15	93563380	A	G
19	rs766047383	1436	CSF1R	5	149433641	C	CTGAT
19		2146	EZH2	7	148544336	C	T
23		501	ALDH7A1	5	125919644	T	C
26	rs60376624	6584	SLC22A5	5	131728257	C	G

## Sheet: Sheet2
Phenotype Collection
CR	HPID	HP Term	Phenotype
0	HP:0001251	Ataxia
0	HP:0001250	Seizures
0	HP:0000565	Esotropia
0	HP:0008373	Puberty and gonadal disorders
0	HP:0001263	Global development delay
1	HP:0006962	Gait instability, worse in the dark
1	HP:0003198	Myopathic changes
2	HP:0001256	Intellectual disability, mild
2	HP:0000407	sensorineural hearing loss
2	HP:0000519	Congenital cataract
2	HP:0001762	Talipes equinovarus
2	HP:0012444	Brain atrophy
3	HP:0001256	Intellectual disability, mild
3			dark skin
3	HP:0001999	Abnormal facial shape
4	HP:0001263	Global development delay
4	HP:0000717	Autism
4	HP:0000648	Optic atrophy
4	HP:0001288	Gait disturbance
5	HP:0001256	Intellectual disability, mild
5	HP:0001999	Abnormal facial shape
5	HP:0001332	Dystonia
5	HP:0001324	Muscle weakness
6	HP:0001249	Intellectual disability
6	HP:0200134	Epileptic encephalopathy
6	HP:0000252	Microcephaly
7	HP:0001249	Intellectual disability
7	HP:0000717	Autism
7	HP:0001260	Dysarthric speech
7	HP:0001999	Abnormal facial shape
8	HP:0010864	Intellectual disability, severe
8	HP:0025356	Psychomotor retardation
8	HP:0001508	Failure to thrive
8	HP:0004322	Short stature
9	HP:0001250	Seizures
9	HP:0001249	Intellectual disability
9	HP:0000252	Microcephaly
9	HP:0031703	Abnormal ear morphology
10	HP:0001250	Seizures
10	HP:0001249	Intellectual disability
10	HP:0001939	Abnormality of metabolism/homeostasis
10	HP:0012120	Methymalonicaciduria
11	HP:0002187	Intellectual disability, profound
11	HP:0001250	Seizures
11	HP:0002333	Motor deterioration
12	HP:0006887	Intellectual disability, progressive
12	HP:0001276	Hypertonia
12	HP:0000565	Esotropia
12	HP:0001939	Abnormality of metabolism/homeostasis
13	HP:0002194	Delayed gross motor development
13	HP:0001350	Slurred speech
13	HP:0010864	Intellectual disability, severe
13	HP:0001274	Agenesis of corpus callosum
14	HP:0010864	Intellectual disability, severe
14	HP:0000028	Cryptorchidism
14	HP:0004322	Short stature
14	HP:0001508	Failure to thrive
15	HP:0002342	Intellectual disability, moderate
15	HP:0000717	Autism
16	HP:0010864	Intellectual disability, severe
16	HP:0000717	Autism
16	HP:0000708	Behavioral abnormality
16	HP:0100022	Abnormality of movement
16	HP:0002357	Dysphasia
17	HP:0001249	Intellectual disability
17	HP:0012072	Aciduria
17			elevated urine guanidinoacetic acid
18	HP:0002194	Delayed gross motor development
18	HP:0001508	Failure to thrive
18	HP:0001350	Slurred speech
18	HP:0001178	Ulnar claw
19	HP:0200134	Epileptic encephalopathy
19	HP:0001250	Seizures
19	HP:0001249	Intellectual disability
19	HP:0025356	Psychomotor retardation
19	HP:0001263	Global development delay
19	HP:0000218	High palate
20	HP:0001250	Seizures
20	HP:0002123	Generalized myoclonic seizures
21	HP:0001249	Intellectual disability
21	HP:0025356	Psychomotor retardation
21	HP:0000717	Autism
22	HP:0001250	Seizures
22	HP:0003150	Glutaric aciduria
23	HP:0001250	Seizures
23	HP:0025031	Abnormality of the digestive system
23	HP:0001249	Intellectual disability
24	HP:0001249	Intellectual disability
24	HP:0000252	Microcephaly
24	HP:0001939	Abnormality of metabolism/homeostasis
25	HP:0001250	Seizures
25	HP:0001249	Intellectual disability
25	HP:0008326	Vitamin B6 deficiency
26	HP:0001249	Intellectual disability
26	HP:0025356	Psychomotor retardation
26	HP:0001272	Cerebellar atrophy
27	HP:0001250	Seizures
27	HP:0100702	Arachnoid cyst
28	HP:0001249	Intellectual disability
28	HP:0000717	Autism
29	HP:0001332	Dystonia
29	HP:0001252	Muscular hypotonia
29	HP:0011821	Abnormality of facial skeleton
29	HP:0000306	Abnormality of the chin
29	HP:0000954	Single gransverse palmar crease

## Sheet: Sheet3
Clinical features collection
CR	Gender	Population	Age
0	Male	Asia	0.67
1	Female	Asia	2.33
2	Female	Asia	1.42
3	Female	Asia	5.42
4	Male	Asia	3.75
5	Male	Asia	0.58
6	Male	Asia	7.17
7	Male	Asia	2.5
8	Male	Asia	6
9	Female	Asia	0.67
10	Male	Asia	2.42
11	Female	Asia	1
12	Male	Asia	1
13	Male	Asia	4.08
14	Male	Asia	4.33
15	Female	Asia	2.67
16	Male	Asia	2.75
17	Male	Asia	0.42
18	Male	Asia	3.5
19	Male	Asia	1.42
20	Male	Asia	3.5
21	Male	Asia	4.42
22	Female	Asia	17.42
23	Male	Asia	0.67
24	Male	Asia	0.33
25	Male	Asia	0.33
26	Male	Asia	2.67
27	Female	Asia	2.75
28	Female	Asia	1.83
29	Female	Asia	0.58
